# Supplementary material for: Breast Cancer Surrogate Subtype Classification Using Pretreatment Multi-Phase Dynamic Contrast-Enhanced Magnetic Resonance Imaging Radiomics: A Retrospective Single-Center Study
Source: J Pers Med. 2023 Jul 18;13(7):1150. doi: 10.3390/jpm13071150 (PMC10381456; doi:10.3390/jpm13071150)
Supplement: Supplementary file 1 [file jpm-13-01150-s001.zip]

Archive with 1 entries (1 files):
- jpm-2381895-supplementary.txt
