# Supplementary material for: Breast Cancer Surrogate Subtype Classification Using Pretreatment Multi-Phase Dynamic Contrast-Enhanced Magnetic Resonance Imaging Radiomics: A Retrospective Single-Center Study
Source: J Pers Med. 2023 Jul 18;13(7):1150. doi: 10.3390/jpm13071150 (PMC10381456; doi:10.3390/jpm13071150)
Supplement: Supplementary file 1 [file jpm-13-01150-s001.zip › jpm-2381895-supplementary.txt]

mri_seq,init_feature_set_size,selected_boruta_support,selelected_boruta_support_size,selected_boruta_support_weak,selelected_boruta_support_weak_size
native,1781,"original_shape_SurfaceVolumeRatio, log-sigma-2-0-mm-3D_firstorder_Kurtosis, log-sigma-2-0-mm-3D_firstorder_Maximum, log-sigma-2-0-mm-3D_glszm_ZoneEntropy, wavelet-HHL_gldm_LargeDependenceHighGrayLevelEmphasis, logarithm_glszm_LargeAreaHighGrayLevelEmphasis, squareroot_glrlm_ShortRunEmphasis, squareroot_glszm_LargeAreaHighGrayLevelEmphasis, squareroot_gldm_DependenceNonUniformityNormalized, squareroot_ngtdm_Contrast",10,"logarithm_gldm_SmallDependenceEmphasis, squareroot_glcm_Autocorrelation, squareroot_glcm_JointAverage, squareroot_glrlm_LongRunEmphasis",4
1_pc,1781,"original_shape_Sphericity, original_shape_SurfaceVolumeRatio, log-sigma-5-0-mm-3D_gldm_LargeDependenceLowGrayLevelEmphasis, wavelet-LLH_glcm_Idmn, wavelet-LHL_firstorder_Kurtosis, wavelet-LHL_glcm_Idmn, wavelet-LHL_glcm_Idn, wavelet-LHH_glszm_LargeAreaHighGrayLevelEmphasis, wavelet-HLH_glcm_Correlation, logarithm_glszm_ZoneVariance",10,log-sigma-5-0-mm-3D_glszm_LargeAreaLowGrayLevelEmphasis,1
2_pc,1781,"original_shape_SurfaceVolumeRatio, wavelet-LHL_firstorder_Kurtosis, wavelet-HLH_glcm_Correlation, logarithm_glcm_Idmn, logarithm_glcm_Imc2, logarithm_glszm_SizeZoneNonUniformityNormalized, squareroot_ngtdm_Contrast",7,"wavelet-LHL_glcm_Idn, wavelet-LHH_firstorder_Minimum, wavelet-LHH_glrlm_ShortRunHighGrayLevelEmphasis, wavelet-LHH_glszm_LargeAreaHighGrayLevelEmphasis, logarithm_glrlm_GrayLevelNonUniformity",5
3_pc,1781,"original_shape_SurfaceVolumeRatio, log-sigma-2-0-mm-3D_glcm_Correlation, log-sigma-3-0-mm-3D_glszm_SmallAreaEmphasis, wavelet-HLL_glcm_Correlation, wavelet-HLH_glcm_Correlation, wavelet-LLL_glcm_Idmn",6,"log-sigma-3-0-mm-3D_glcm_Imc1, log-sigma-3-0-mm-3D_gldm_SmallDependenceEmphasis",2
4_pc,1781,"original_shape_SurfaceVolumeRatio, log-sigma-2-0-mm-3D_glcm_Correlation, log-sigma-2-0-mm-3D_gldm_DependenceVariance, log-sigma-4-0-mm-3D_ngtdm_Contrast, log-sigma-7-0-mm-3D_glszm_SmallAreaLowGrayLevelEmphasis, wavelet-HLH_glcm_Correlation, exponential_gldm_SmallDependenceLowGrayLevelEmphasis, squareroot_ngtdm_Contrast",8,"log-sigma-3-0-mm-3D_glcm_Imc1, wavelet-HLL_glcm_Correlation",2
5_pc,1781,"original_shape_SurfaceVolumeRatio, log-sigma-2-0-mm-3D_glcm_Correlation, log-sigma-4-0-mm-3D_ngtdm_Contrast, wavelet-HLH_glcm_Correlation, wavelet-HHL_firstorder_Minimum",5,"log-sigma-3-0-mm-3D_glcm_Idmn, log-sigma-3-0-mm-3D_glrlm_GrayLevelNonUniformity, log-sigma-3-0-mm-3D_ngtdm_Contrast, log-sigma-4-0-mm-3D_gldm_DependenceVariance, log-sigma-4-0-mm-3D_gldm_LargeDependenceEmphasis, wavelet-LHH_firstorder_Maximum, wavelet-HLL_glcm_Correlation, wavelet-HHL_glcm_JointAverage, wavelet-HHL_glcm_SumAverage",9
1_pc_sub,1781,"original_shape_SurfaceVolumeRatio, wavelet-LHL_glcm_Idmn, wavelet-LHL_glcm_Idn, exponential_gldm_SmallDependenceLowGrayLevelEmphasis, logarithm_gldm_GrayLevelNonUniformity",5,"wavelet-HHH_glcm_MCC, squareroot_glcm_Imc1",2
2_pc_sub,1781,wavelet-LLL_glcm_Idmn,1,"original_shape_SurfaceVolumeRatio, original_glcm_Idmn, original_glcm_Idn, log-sigma-2-0-mm-3D_glcm_Correlation, wavelet-LLL_glcm_Idn, exponential_gldm_SmallDependenceLowGrayLevelEmphasis",6
3_pc_sub,1781,"log-sigma-2-0-mm-3D_glcm_Correlation, log-sigma-2-0-mm-3D_glcm_Idmn, wavelet-HLH_glcm_Correlation, wavelet-LLL_glcm_Idmn, wavelet-LLL_glcm_Idn, exponential_glcm_Idmn",6,"original_shape_SurfaceVolumeRatio, exponential_gldm_SmallDependenceLowGrayLevelEmphasis, square_glcm_Idmn",3
4_pc_sub,1781,"log-sigma-2-0-mm-3D_glcm_Correlation, exponential_glcm_Idmn, exponential_gldm_SmallDependenceLowGrayLevelEmphasis, square_glcm_Idmn",4,wavelet-LLL_glcm_Idmn,1
5_pc_sub,1781,"log-sigma-2-0-mm-3D_glcm_Correlation, wavelet-LLL_firstorder_Kurtosis",2,"original_shape_SurfaceVolumeRatio, log-sigma-3-0-mm-3D_glcm_Idmn, log-sigma-3-0-mm-3D_glcm_Imc1, exponential_firstorder_Kurtosis, exponential_glcm_Idmn, exponential_glcm_Idn",6
feat_mean,1781,"original_shape_SurfaceVolumeRatio, log-sigma-2-0-mm-3D_glcm_Correlation, log-sigma-3-0-mm-3D_glcm_Imc1, log-sigma-3-0-mm-3D_gldm_SmallDependenceEmphasis, log-sigma-3-0-mm-3D_ngtdm_Contrast, wavelet-HLH_glcm_Correlation, wavelet-HHL_glszm_LargeAreaHighGrayLevelEmphasis, wavelet-HHL_gldm_LargeDependenceHighGrayLevelEmphasis, exponential_gldm_SmallDependenceLowGrayLevelEmphasis, squareroot_glrlm_HighGrayLevelRunEmphasis",10,,0
feat_max_diff,1781,"log-sigma-3-0-mm-3D_glcm_Imc2, wavelet-HLH_glcm_Imc2, wavelet-HLH_glcm_SumEntropy, wavelet-HHL_glcm_Idmn, wavelet-HHH_glcm_Imc2, wavelet-HHH_glrlm_RunLengthNonUniformity, logarithm_glcm_InverseVariance, logarithm_gldm_LargeDependenceHighGrayLevelEmphasis",8,"wavelet-HLH_glrlm_RunLengthNonUniformity, wavelet-HHL_gldm_GrayLevelNonUniformity, logarithm_gldm_DependenceVariance",3
feat_std,1781,"log-sigma-3-0-mm-3D_glcm_Imc2, wavelet-HLL_glszm_LowGrayLevelZoneEmphasis, wavelet-HHL_glcm_Idmn, logarithm_glszm_LargeAreaHighGrayLevelEmphasis",4,"wavelet-HLH_glcm_DifferenceEntropy, wavelet-HLH_glcm_Imc2, wavelet-HLH_glcm_SumEntropy, wavelet-HLH_glrlm_RunLengthNonUniformity, wavelet-HHL_glrlm_RunLengthNonUniformity, wavelet-HHL_gldm_DependenceNonUniformity, wavelet-LLL_glcm_MaximumProbability, squareroot_glcm_Imc2, squareroot_ngtdm_Contrast",9
feat_max,1781,"original_shape_SurfaceVolumeRatio, wavelet-HLH_glcm_Correlation, squareroot_glrlm_LongRunEmphasis, squareroot_glrlm_RunVariance, squareroot_glszm_LargeAreaHighGrayLevelEmphasis",5,"log-sigma-2-0-mm-3D_glcm_Correlation, wavelet-LLL_glrlm_ShortRunEmphasis, wavelet-LLL_gldm_DependenceNonUniformityNormalized, logarithm_glrlm_RunLengthNonUniformityNormalized, logarithm_glszm_LargeAreaHighGrayLevelEmphasis, logarithm_gldm_DependenceVariance, squareroot_glszm_HighGrayLevelZoneEmphasis",7
feat_min,1781,"original_shape_SurfaceVolumeRatio, original_glcm_Autocorrelation, log-sigma-2-0-mm-3D_firstorder_Kurtosis, log-sigma-2-0-mm-3D_firstorder_Maximum, wavelet-LHL_firstorder_Kurtosis, squareroot_gldm_SmallDependenceHighGrayLevelEmphasis",6,"log-sigma-2-0-mm-3D_glszm_ZoneEntropy, wavelet-LLL_glszm_ZoneVariance, logarithm_glcm_Imc1, squareroot_glrlm_ShortRunEmphasis, squareroot_ngtdm_Contrast",5
feat_cov,1781,"log-sigma-2-0-mm-3D_glcm_ClusterProminence, log-sigma-3-0-mm-3D_glcm_Imc2, log-sigma-5-0-mm-3D_glcm_Idmn, log-sigma-7-0-mm-3D_glcm_Correlation, wavelet-HLH_glcm_Imc1, wavelet-HLH_glcm_Imc2, wavelet-HLH_glcm_MCC, wavelet-HLH_glcm_SumEntropy, wavelet-HHL_glcm_Idmn, wavelet-HHH_glcm_Correlation, wavelet-HHH_glcm_MCC, squareroot_glcm_Imc2",12,"wavelet-HLL_glcm_MCC, wavelet-HLH_glrlm_GrayLevelNonUniformityNormalized, wavelet-HHL_glcm_JointEnergy, wavelet-HHH_glcm_Imc2, wavelet-HHH_glcm_JointEnergy",5
feat_concat,30053,"log-sigma-5-0-mm-3D_gldm_LargeDependenceLowGrayLevelEmphasis_1_pc, wavelet-HLH_glcm_Correlation_2_pc, log-sigma-3-0-mm-3D_gldm_SmallDependenceEmphasis_3_pc, wavelet-HLH_glcm_Correlation_3_pc, log-sigma-2-0-mm-3D_glcm_Correlation_4_pc, wavelet-HLH_glcm_Correlation_4_pc, wavelet-LHL_glcm_Idn_1_pc_sub, wavelet-LLL_glcm_Idmn_3_pc_sub, wavelet-LLL_glcm_Idn_3_pc_sub, exponential_glcm_Idmn_4_pc_sub, exponential_glcm_Idn_4_pc_sub, square_glcm_Idmn_4_pc_sub, wavelet-HLH_glcm_Correlation_feat_max, logarithm_glszm_ZoneVariance_feat_max",14,"exponential_firstorder_Kurtosis_4_pc_sub, wavelet-LHH_firstorder_Entropy_feat_std",2
